# Supplementary material for: Diagnosis and Treatment of Renal ANCA Vasculitis: A Summary of the Consensus Document of the Catalan Group for the Study of Glomerular Diseases (GLOMCAT)
Source: J Clin Med. 2024 Nov 12;13(22):6793. doi: 10.3390/jcm13226793 (PMC11594726; doi:10.3390/jcm13226793)
Supplement: Supplementary file 1 [file jcm-13-06793-s001.zip]

Archive with 1 entries (1 files):
- jcm-3253457-supplementary.pdf
